# Supplementary material for: The analysis of TOP2A as a potential target for predicting the prognosis of brain glioma in the TCGA database and in single-center study
Source: Discov Oncol. 2025 Nov 24;16:2291. doi: 10.1007/s12672-025-04051-4 (PMC12748398; doi:10.1007/s12672-025-04051-4)
Supplement: Supplementary file 1 — Supplementary Material 1. [file 12672_2025_4051_MOESM1_ESM.zip]

Archive with 2 entries (2 files):
- picture information.rar
- Scoring situation.xlsx
