# Supplementary material for: The analysis of TOP2A as a potential target for predicting the prognosis of brain glioma in the TCGA database and in single-center study
Source: Discov Oncol. 2025 Nov 24;16:2291. doi: 10.1007/s12672-025-04051-4 (PMC12748398; doi:10.1007/s12672-025-04051-4)
Supplement: Supplementary file 1 — Supplementary Material 1. [file 12672_2025_4051_MOESM1_ESM.zip › Scoring situation.xlsx]

## Sheet: 重新评分
Coding	gender	Age	grade	Degree of nuclear staining	Nuclear staining cells	The total score =E*F	Patient status: Survival 0/ Death 1	Survival cycle/days	IDH1	Time for obtaining specimens
90	Female	78	4	2	1	2			This examination was not conducted	2018-09-27 08:46
103	Male	76	4	3	2	6			Positive	2020-11-14 08:53
154	Male	76	4	3	2	6	1	375	Negative	2018-03-01 17:48
111	Male	74	4	3	2	6			Positive	2019-06-20 19:11
91	Male	73	4	3	2	6			Negative	2019-01-18 18:34
118	Male	73	4	3	2	6	1	180	This examination was not conducted	2017-07-12 09:18
150	Female	73	4	2	1	2			Positive	2017-11-23 17:37
40	Male	72	2	2	0	0			Positive	2019-07-25 19:01
149	Female	72	4	2	1	2	1	50	Positive	2020-04-23 18:22
104	Female	71	4	3	2	6			This examination was not conducted	2020-10-27 09:21
132	Female	71	4	3	2	6			This examination was not conducted	2019-01-29 08:30
135	Male	71	4	3	2	6			This examination was not conducted	2017-08-01 09:18
136	Male	71	4	3	3	9			This examination was not conducted	2019-09-19 09:24
105	Male	70	4	2	1	2	1	1308	Negative	2020-10-16 19:11
30	Male	69	2	3	1	3	1	1615	Positive	2017-01-17 18:53
86	Male	69	4	2	3	6			This examination was not conducted	2020-09-15 18:10
64	Male	68	3	3	2	6	0	1754	This examination was not conducted	2020-01-09 19:04
82	Female	68	3	3	3	9	1	116	Positive	2019-11-21 18:53
88	Male	68	4	3	2	6			This examination was not conducted	2019-08-31 09:12
89	Male	68	4	2	2	4			This examination was not conducted	2017-03-11 09:37
106	Male	68	4	3	2	6			This examination was not conducted	2019-02-14 09:23
143	Female	68	4	1	1	1			Positive	2018-01-18 17:51
15	Female	67	2	2	2	4			This examination was not conducted	2020-06-08 18:56
18	Female	67	2	1	0	0	0	1565	Negative	2017-11-02 08:44
46	Female	67	3	2	3	6			This examination was not conducted	2020-03-09 18:07
121	Male	67	4	2	3	6			Negative	2019-10-22 19:26
125	Male	67	4	2	3	6			This examination was not conducted	2017-04-07 09:04
126	Male	67	4	2	1	2			This examination was not conducted	2018-04-04 09:28
151	Female	67	4	3	1	3	1	475	This examination was not conducted	2019-04-03 08:49
44	Male	66	2	2	1	2			Negative	2020-10-26 09:03
52	Male	66	3	3	2	6	1	547	Negative	2019-04-19 18:03
73	Female	66	3	2	1	2			Positive	2017-08-16 17:55
97	Male	66	4	3	2	6			Positive	2018-06-28 09:00
110	Male	66	4	2	2	4	1	155	Negative	2019-11-18 09:13
140	Male	66	4	2	1	2	0	1068	This examination was not conducted	2019-10-09 09:52
72	Male	65	3	2	1	2			Negative	2018-04-04 09:28
101	Male	65	4	3	2	6			Negative	2019-07-25 09:06
102	Male	65	4	2	3	6			This examination was not conducted	2017-12-14 09:09
134	Female	65	4	3	2	6			Positive	2019-08-09 09:20
144	Male	65	4	3	1	3	0	1004	Negative	2019-11-23 12:16
146	Male	65	4	3	2	6	1	273	Negative	2018-05-10 08:41
158	Male	65	4	3	2	6	1	685	Positive	2020-08-10 19:37
8	Male	64	2	2	1	2			This examination was not conducted	2018-10-09 17:52
16	Male	64	2	2	1	2			Negative	2018-01-19 08:50
32	Male	64	2	1	1	1	1	1343	Positive	2017-08-05 09:12
42	Female	64	2	2	1	2			Positive	2019-10-17 19:12
59	Male	64	3	2	3	6			Positive	2020-03-16 09:49
83	Male	64	3	3	0	0			This examination was not conducted	2019-11-18 09:12
93	Female	64	4	2	3	6			This examination was not conducted	2017-07-26 09:46
119	Female	64	4	3	2	6			This examination was not conducted	2019-03-28 19:10
124	Male	64	4	3	2	6			This examination was not conducted	2019-10-14 18:56
148	Female	64	4	2	1	2			Positive	2018-10-16 08:54
95	Male	63	4	2	1	2			This examination was not conducted	2019-08-31 09:12
107	Male	63	4	3	2	6			This examination was not conducted	2020-09-01 09:02
112	Male	63	4	2	1	2			Positive	2020-08-12 09:28
123	Male	63	4	2	3	6			This examination was not conducted	2019-06-24 18:56
137	Female	63	4	2	1	2			Negative	2019-09-12 19:16
61	Male	62	3	3	2	6	1	975	Positive	2020-04-08 09:31
85	Male	62	4	2	2	4			This examination was not conducted	2020-03-20 07:50
100	Female	61	4	2	1	2			Negative	2020-07-24 18:30
28	Male	60	2	3	1	3	0	1221	Positive	2017-05-12 09:16
70	Male	60	3	3	2	6			Negative	2020-03-31 19:08
128	Female	60	4	3	1	3			This examination was not conducted	2020-09-15 09:14
38	Male	58	2	2	3	6			Positive	2020-02-14 17:24
47	Female	58	3	3	2	6	1	1413	This examination was not conducted	2017-04-14 17:37
51	Female	58	3	3	1	3			Positive	2020-02-05 08:46
79	Male	58	3	3	1	3	0	886	Negative	2019-04-17 08:42
84	Female	58	3	2	0	0	1	1006	Positive	2020-09-30 18:51
109	Female	58	4	2	2	4	1	485	Negative	2017-04-14 17:37
157	Male	58	4	2	1	2	1	430	This examination was not conducted	2020-07-17 19:40
56	Male	57	3	2	0	0			Positive	2017-01-23 09:03
115	Male	57	4	3	1	3	1	304	Positive	2019-11-28 18:56
116	Male	57	4	2	1	2	1	10	Positive	2019-02-21 09:10
138	Male	57	4	3	2	6	1	6	Positive	2019-06-20 19:11
22	Female	56	2	1	1	1	0	1400	This examination was not conducted	2020-11-12 18:52
113	Female	56	4	2	3	6	1	540	Positive	2019-11-20 18:49
120	Male	56	4	2	3	6			Negative	2019-01-26 09:15
142	Female	56	4	2	1	2	1	1032	This examination was not conducted	2020-03-31 19:09
4	Male	55	1	1	1	1	0	984	Positive	2020-05-27 18:39
152	Male	55	4	3	2	6	1	756	Positive	2019-09-13 09:13
45	Male	54	3	3	2	6			Negative	2018-04-12 08:51
54	Male	54	3	2	3	6			This examination was not conducted	2020-12-14 18:37
75	Female	54	3	2	2	4			Negative	2020-11-18 18:42
114	Male	54	4	2	3	6	1	335	Positive	2017-08-04 09:22
130	Male	54	4	3	2	6			Positive	2019-06-27 09:11
139	Male	54	4	3	1	3			Positive	2020-03-24 09:41
33	Female	53	2	2	2	4			Positive	2020-08-06 19:05
35	Male	53	2	2	1	2			Positive	2018-07-30 18:39
49	Male	53	3	3	2	6			This examination was not conducted	2019-11-14 09:48
76	Male	53	3	3	2	6	1	475	Positive	2019-06-17 18:53
99	Female	53	4	2	3	6			Negative	2020-05-14 19:23
117	Female	53	4	3	2	6	0	1243	Negative	2018-10-25 20:25
55	Male	52	3	3	2	6			This examination was not conducted	2019-08-09 09:19
65	Male	52	3	3	2	6			This examination was not conducted	2019-05-18 09:15
87	Male	52	4	2	2	4			Positive	2020-03-12 18:50
94	Male	52	4	2	3	6			This examination was not conducted	2017-09-20 09:05
141	Male	52	4	2	3	6	1	420	This examination was not conducted	2019-12-13 19:36
9	Female	51	2	1	0	0	1	548	Positive	2019-07-16 19:13
25	Male	51	2	2	1	2	0	1325	Positive	2018-05-28 18:29
31	Female	51	2	2	1	2			Positive	2017-01-20 09:21
41	Male	51	2	2	0	0			Negative	2019-01-31 18:48
60	Male	51	3	2	3	6	0	1241	Positive	2018-10-10 10:08
71	Female	51	3	2	3	6			Negative	2017-04-18 09:08
145	Male	51	4	3	2	6			Positive	2019-11-08 19:32
5	Female	50	1	2	1	2	0	888	Positive	2020-02-24 17:35
6	Male	50	2	1	0	0	1	1913	Negative	2017-09-19 09:21
23	Female	50	2	2	0	0	0	1397	This examination was not conducted	2018-10-11 18:51
39	Female	50	2	3	1	3	1	60	Positive	2020-11-11 19:19
58	Male	50	3	2	3	6			Negative	2020-12-29 08:59
129	Male	50	4	2	3	6			This examination was not conducted	2019-03-11 19:36
159	Male	50	4	3	3	9	1	313	This examination was not conducted	2020-11-10 09:32
20	Male	48	2	1	0	0			This examination was not conducted	2019-11-28 18:55
43	Female	48	2	2	0	0	0	1148	Positive	2017-06-14 09:06
153	Male	48	4	2	3	6	1	303	Negative	2017-07-01 09:21
156	Male	48	4	3	2	6	1	243	Positive	2020-09-24 08:58
17	Male	47	2	2	1	2			Positive	2020-01-21 18:43
62	Male	47	3	2	3	6			This examination was not conducted	2018-10-05 09:01
147	Male	47	4	2	1	2			Negative	2017-03-24 08:52
11	Male	46	2	1	0	0	1	644	Positive	2017-05-12 17:29
24	Male	46	2	2	1	2			This examination was not conducted	2017-06-13 09:18
68	Male	46	3	3	2	6			This examination was not conducted	2020-12-29 18:45
96	Male	46	4	2	3	6			Negative	2017-11-07 08:32
27	Female	45	2	2	3	6			Negative	2019-10-08 18:51
77	Male	45	3	3	2	6			Positive	2019-04-24 18:09
10	Male	44	2	2	1	2			This examination was not conducted	2017-03-20 18:12
74	Male	44	3	3	2	6	1	291	Positive	2020-10-12 20:12
14	Male	43	2	1	1	1			This examination was not conducted	2017-01-21 10:18
48	Male	43	3	2	1	2	0	2133	Positive	2019-11-18 09:12
67	Female	43	3	2	3	6	0	1539	This examination was not conducted	2020-12-01 18:40
81	Female	43	3	2	1	2			This examination was not conducted	2020-04-16 18:45
131	Male	43	4	2	3	6	1	1003	This examination was not conducted	2020-02-12 17:39
98	Male	42	4	3	2	6			This examination was not conducted	2019-06-25 18:09
12	Female	41	2	1	0	0	0	1987	Positive	2020-01-13 18:52
57	Male	41	3	3	2	6			This examination was not conducted	2019-09-11 19:16
69	Male	41	3	2	1	2	0	1313	This examination was not conducted	2018-06-07 18:39
92	Female	41	4	2	1	2			This examination was not conducted	2019-04-17 08:44
80	Female	40	3	3	0	0	1	669	Negative	2019-12-21 09:20
29	Male	39	2	2	1	2			Positive	2017-02-08 09:10
1	Female	38	1	2	1	2	0	2228	This examination was not conducted	2019-09-03 18:50
78	Male	38	3	2	1	2	0	1096	Positive	2020-05-15 09:33
155	Male	38	4	3	2	6	0	876	Negative	2018-09-18 17:51
7	Female	37	2	2	0	0			This examination was not conducted	2019-11-27 10:42
21	Female	36	2	3	1	3	0	1471	Positive	2017-04-10 17:35
108	Male	36	4	2	3	6			Positive	2018-12-25 18:33
133	Male	35	4	3	2	6			Negative	2017-12-07 18:04
26	Female	32	2	3	0	0			Positive	2018-06-07 08:30
63	Female	31	3	2	1	2			This examination was not conducted	2017-03-09 17:34
13	Male	30	2	1	1	1			This examination was not conducted	2018-12-28 18:31
160	Male	29	3	3	2	6	1	443	Negative	2020-05-14 19:24
3	Female	28	1	1	1	1	0	1322	This examination was not conducted	2019-06-05 09:41
37	Female	28	2	1	1	1	0	1079	Positive	2017-08-29 09:42
122	Female	28	4	2	3	6			Positive	2019-02-21 09:15
36	Female	27	2	2	1	2	0	1078	This examination was not conducted	2019-07-22 19:04
66	Male	27	3	2	2	4			Positive	2017-08-09 09:02
19	Male	26	2	2	1	2			Negative	2017-07-01 09:20
2	Female	22	1	1	0	0			This examination was not conducted	2019-09-11 19:16
50	Male	19	3	2	1	2	1	1310	This examination was not conducted	2019-02-23 09:19
53	Male	13	3	2	1	2			Positive	2018-06-13 18:30
127	Female	9	4	3	3	9	1	118	This examination was not conducted	2019-08-30 09:06
34	Male	7	2	2	1	2	0	1314	Positive	2017-07-14 09:56
Dyeing degree classification: 0Negative; 1 indicates weak Yang, pale yellow
3 indicates strong sunshine and a brownish color
Grading of stained cells: 0 is < 5%; 1 is 5-25%;
2 is 16-50%
3 is 50-75%
4 is greater than 75%
The total score = Degree of staining * Percentage of stained cells
≥6 indicates high expression
A total of 160 cases
Low-grade glioma: 42 cases were lowly expressed and 2 cases were abnormally highly expressed; Total 44
Advanced glioma: 75 cases were highly expressed and 41 cases were abnormally expressed; A total of 116
